# Supplementary material for: Histone H3 activates caspase-1 and promotes proliferation and metastasis in hepatocellular carcinoma
Source: Int J Med Sci. 2023 Apr 9;20(5):689–701. doi: 10.7150/ijms.76580 (PMC10110467; doi:10.7150/ijms.76580)
Supplement: Supplementary file 1 — Supplementary table 1. [file ijmsv20p0689s1.xls]

## Sheet: Sheet1
Number	Sex	Age	Primary tumor organ	Tumor size
1	Male	53	Liver	6×5×4cm
2	Female	59	Liver	5×5×5cm
3	Male	39	Liver	5.5×4cm
4	Male	42	Liver	6×3.5×3cm
5	Male	63	Liver	9.5×7.5cm
6	Female	35	Liver	10.5×8.5cm
7	Male	50	Liver	11×8.5cm
8	Male	53	Liver	Diameter 4.5cm
9	Male	72	Liver	4×3×3cm
10	Male	65	Liver	3.5×3×3cm
11	Male	50	Liver	9×7×6cm
12	Female	50	Liver	6.5×6×6cm
13	Male	60	Liver	3.2×3×3cm
14	Female	37	Liver	Diameter 4cm
15	Male	45	Liver	4×3×3cm
16	Male	63	Liver	7.5×5×4.5cm
17	Female	69	Liver	4.5×4×4cm
18	Male	48	Liver	7×6×5cm
19	Male	52	Liver	10×9×4cm
20	Male	59	Liver	3.5×3cm
21	Male	68	Liver	9×8×7cm
22	Male	63	Liver	12×10×7.5cm
23	Male	43	Liver	7×6×4cm
24	Male	41	Liver	11×6×4cm
25	Female	47	Liver	12×8×7cm
26	Male	38	Liver	11×9×5cm
27	Male	50	Liver	6.5×5×4cm
28	Female	58	Liver	2.5×2×2cm
29	Female	65	Liver	5×4×3cm
30	Male	57	Liver	3×2.5×2cm
